# Supplementary material for: Antioxidant Responses Induced by PFAS Exposure in Freshwater Fish in the Veneto Region
Source: Antioxidants (Basel). 2022 Jun 3;11(6):1115. doi: 10.3390/antiox11061115 (PMC9219832; doi:10.3390/antiox11061115)
Supplement: Supplementary file 1 [file antioxidants-11-01115-s001.zip]

Archive with 1 entries (1 files):
- antioxidants-1743281-supplementary.pdf
